# Supplementary material for: The Mechanism of Ruthenium Oxide Catalyzed Electroless Etching of Silicon in Oxidizing HF Solution
Source: Materials (Basel). 2026 Apr 24;19(9):1734. doi: 10.3390/ma19091734 (PMC13164636; doi:10.3390/ma19091734)
Supplement: Supplementary file 1 [file materials-19-01734-s001.zip]

Archive with 1 entries (1 files):
- materials-4246799-supplementary.pdf
